# Supplementary material for: A Reconstructed Human Melanoma-in-Skin Model to Study Immune Modulatory and Angiogenic Mechanisms Facilitating Initial Melanoma Growth and Invasion
Source: Cancers (Basel). 2023 May 20;15(10):2849. doi: 10.3390/cancers15102849 (PMC10216824; doi:10.3390/cancers15102849)
Supplement: Supplementary file 1 [file cancers-15-02849-s001.zip]

Archive with 9 entries (9 files):
- Appendix Supplementary figures.pdf
- Figure S1.pdf
- Figure S2.pdf
- Figure S3.pdf
- Figure S4.pdf
- Figure S5.pdf
- Table S1.pdf
- Table S2.pdf
- Table S3.pdf
